# Supplementary material for: Intra-host evolution during SARS-CoV-2 prolonged infection
Source: Virus Evol. 2021 Sep 29;7(2):veab078. doi: 10.1093/ve/veab078 (PMC8500031; doi:10.1093/ve/veab078)
Supplement: veab078_Supp [file veab078_supp.zip]

Archive with 14 entries (14 files):
- Figure_S1_R2.pdf
- Figure_S2.pdf
- Figure_S3_R2.pdf
- Figure_S4.pdf
- Figure_S5.pdf
- Figure_S6.png
- Supplementary_Material_Final_Version.docx
- Table_S2_R2.xlsx
- Table_S3.xlsx
- Table_S4.xlsx
- Table_S5.xlsx
- Table_S6.xlsx
- Table_S7_gisaid_hcov-19_acknowledgement_table_2020_09_30_18.pdf
- Table_S1.xlsx
