# Supplementary material for: Intra-host evolution during SARS-CoV-2 prolonged infection
Source: Virus Evol. 2021 Sep 29;7(2):veab078. doi: 10.1093/ve/veab078 (PMC8500031; doi:10.1093/ve/veab078)
Supplement: veab078_Supp [file veab078_supp.zip › Table_S3.xlsx]

## Sheet: Overall Protein Mutation Rate
Protein Name	Start	End	Overall Mutation Frequency
ORF3c	25456	25579	0.0243902
ORF3d protein	25523	25694	0.0233918
ORF9c	28733	28952	0.0228311
N	28273	29530	0.0190931
ORF6	27201	27384	0.0163934
nsp7	11842	12091	0.0160643
nsp8	12091	12685	0.013468
nsp6	10972	11842	0.0126437
3CL-PRO	10054	10972	0.0119826
Hel	16236	18039	0.0116473
nsp1	265	805	0.0111111
Spike protein S2	23617	25381	0.010771
ORF9b	28283	28574	0.0103093
ExoN	18039	19620	0.0101202
ORF8	27938	28256	0.00943396
nsp4	8554	10054	0.00933333
E	26244	26469	0.00888889
nsp9	12685	13024	0.00884956
Spike protein S2'	24007	25381	0.00873362
nsp15	19620	20658	0.00867052
ORF3a	25392	26217	0.00848485
S glycoprotein	21598	25381	0.00793021
ORF7b	27755	27884	0.00775194
pp1ab	265	21552	0.00770423
M	26522	27188	0.00750751
Pol	13441	16236	0.00715564
pp1a	265	13480	0.00696179
nsp16	20658	21552	0.00671141
Spike protein S1	21598	23617	0.00544824
nsp2	805	2719	0.00522466
nsp10	13024	13441	0.00479616
nsp3	2719	8554	0.00411311
nsp11	13441	13480	0
ORF7a	27438	27756	0

## Sheet: Overall Kb Mutation Rate
Region	Start	End	Overall Mutation Frequency
pb29	28001	29000	0.019
pb18	17001	18000	0.015
pb11	10001	11000	0.013
pb12	11001	12000	0.013
pb13	12001	13000	0.013
pb1	1	1000	0.011
pb20	19001	20000	0.011
pb28	27001	28000	0.011
pb19	18001	19000	0.01
pb22	21001	22000	0.01
pb24	23001	24000	0.01
pb25	24001	25000	0.01
pb30	29001	30000	0.01
pb10	9001	10000	0.009
pb15	14001	15000	0.009
pb5	4001	5000	0.008
pb17	16001	17000	0.008
pb26	25001	26000	0.008
pb27	26001	27000	0.008
pb14	13001	14000	0.006
pb3	2001	3000	0.005
pb6	5001	6000	0.005
pb9	8001	9000	0.005
pb16	15001	16000	0.005
pb21	20001	21000	0.005
pb2	1001	2000	0.004
pb23	22001	23000	0.004
pb7	6001	7000	0.003
pb8	7001	8000	0.003
pb4	3001	4000	0.002

## Sheet: Comparative Protein Mutation Ra
Protein Name	Start	End	T1 Mutation Frequency	T2 Mutation Frequency	LogFC
nsp10	13024	13441	0	0.00479616	Inf
nsp16	20658	21552	0	0.00671141	Inf
ORF7b	27755	27884	0	0.00775194	Inf
nsp15	19620	20658	0.000963391	0.00770713	3
Hel	16236	18039	0.00166389	0.0110926	2.73697
nsp1	265	805	0.00185185	0.0111111	2.58496
M	26522	27188	0.0015015	0.00750751	2.32193
Spike protein S2	23617	25381	0.00226757	0.00963719	2.08746
S glycoprotein	21598	25381	0.00211472	0.00687285	1.70044
nsp8	12091	12685	0.003367	0.010101	1.58496
Pol	13441	16236	0.00214669	0.00644007	1.58496
nsp4	8554	10054	0.00266667	0.008	1.58496
ORF3d protein	25523	25694	0.00584795	0.0175439	1.58496
ORF6	27201	27384	0.00546448	0.0163934	1.58496
ORF8	27938	28256	0.00314465	0.00943396	1.58496
ORF9b	28283	28574	0.00343643	0.0103093	1.58496
pp1ab	265	21552	0.00220792	0.00643585	1.54344
3CL-PRO	10054	10972	0.00326797	0.0087146	1.41504
Spike protein S2'	24007	25381	0.00291121	0.00727802	1.32193
ExoN	18039	19620	0.00316256	0.00759013	1.26303
N	28273	29530	0.0071599	0.0167064	1.22239
pp1a	265	13480	0.00242149	0.00552403	1.18982
nsp2	805	2719	0.00208986	0.00470219	1.16993
Spike protein S1	21598	23617	0.00198118	0.00445765	1.16993
nsp3	2719	8554	0.0017138	0.00342759	1
nsp9	12685	13024	0.00294985	0.00589971	1
ORF3c	25456	25579	0.00813008	0.0162602	1
ORF3a	25392	26217	0.00363636	0.00606061	0.736966
ORF9c	28733	28952	0.0136986	0.0228311	0.736966
nsp6	10972	11842	0.00574713	0.00804598	0.485427
nsp7	11842	12091	0.00803213	0.00803213	0
E	26244	26469	0.00444444	0.00444444	0
nsp11	13441	13480	0	0	NA
ORF7a	27438	27756	0	0	NA

## Sheet: Comparative Kb Mutation Rate
Region	Start	End	Overall Mutation Frequency	T1 Mutation Frequency	T2 Mutation Frequency	LogFC
pb21	20001	21000	0.005	0	0.005	Inf
pb8	7001	8000	0.003	0	0.003	Inf
pb18	17001	18000	0.015	0.001	0.015	3.90689
pb22	21001	22000	0.01	0.001	0.009	3.16993
pb14	13001	14000	0.006	0.001	0.006	2.58496
pb28	27001	28000	0.011	0.002	0.01	2.32193
pb24	23001	24000	0.01	0.002	0.01	2.32193
pb3	2001	3000	0.005	0.001	0.005	2.32193
pb9	8001	9000	0.005	0.001	0.005	2.32193
pb25	24001	25000	0.01	0.002	0.009	2.16993
pb16	15001	16000	0.005	0.001	0.004	2
pb17	16001	17000	0.008	0.002	0.007	1.80735
pb11	10001	11000	0.013	0.003	0.01	1.73697
pb29	28001	29000	0.019	0.006	0.018	1.58496
pb23	22001	23000	0.004	0.001	0.003	1.58496
pb20	19001	20000	0.011	0.003	0.008	1.41504
pb19	18001	19000	0.01	0.003	0.008	1.41504
pb1	1	1000	0.011	0.004	0.01	1.32193
pb5	4001	5000	0.008	0.003	0.007	1.22239
pb27	26001	27000	0.008	0.003	0.007	1.22239
pb30	29001	30000	0.01	0.004	0.008	1
pb15	14001	15000	0.009	0.004	0.008	1
pb2	1001	2000	0.004	0.002	0.004	1
pb7	6001	7000	0.003	0.001	0.002	1
pb12	11001	12000	0.013	0.005	0.009	0.847997
pb10	9001	10000	0.009	0.004	0.007	0.807355
pb13	12001	13000	0.013	0.005	0.008	0.678072
pb26	25001	26000	0.008	0.004	0.005	0.321928
pb6	5001	6000	0.005	0.003	0.003	0
pb4	3001	4000	0.002	0.002	0.002	0
