# Supplementary material for: Intra-host evolution during SARS-CoV-2 prolonged infection
Source: Virus Evol. 2021 Sep 29;7(2):veab078. doi: 10.1093/ve/veab078 (PMC8500031; doi:10.1093/ve/veab078)
Supplement: veab078_Supp [file veab078_supp.zip › Table_S4.xlsx]

## Sheet: Table S4
Patient	First timepoint	Second timepoint	iSNV number (first timepoint)	iSNV number (second timepoint)	iSNVs only in the first timepoint	iSNVs only in the second timepoint	iSNVs in both timepoints
5	5-1-100338	5-2-102771	9	17	0	8	9
6	6-1-4698	6-2-10409	10	14	1	5	9
8	8-1-3144	8-2-5410	8	8	4	4	4
9	9-1-4647	9-2-10174	12	21	2	11	10
11	11-1-3869	11-2-8905	11	14	2	5	9
12	12-1-4562	12-2-9781	8	20	0	12	8
13	13-1-1891	13-2-5395	12	22	3	13	9
14	14-1-4776	14-2-6767	12	12	1	1	11
15	15-1-4390	15-2-8622	14	9	5	0	9
16	16-1-4269	16-2-8637	13	11	6	4	7
19	19-1-4422	19-2-6768	10	11	0	1	10
21	21-1-1366	21-2-4723	11	18	1	8	10
22	22-1-2023	22-2-6138	9	15	0	6	9
23	23-1-4207	23-2-9143	8	8	0	0	8
25	25-1-2201	25-2-6320	10	17	1	8	9
26	26-1-5756	26-2-9550	13	16	1	4	12
27	27-1-5654	27-2-9547	5	16	0	11	5
29	29-1-1142	29-2-3661	8	10	0	2	8
31	31-1-3517	31-2-6585	10	47	1	38	9
32	32-1-4166	32-2-8222	10	11	0	1	10
33	33-1-6563	33-2-9511	12	11	1	0	11
34	34-1-6042	34-2-9539	11	12	0	1	11
35	35-1-5201	35-2-7982	10	13	1	4	9
36	36-1-5020	36-2-7058	12	17	2	7	10
37	37-1-3074	37-2-5076	15	12	6	3	9
38	38-1-5514	38-2-8209	10	17	0	7	10
39	39-1-2318	39-2-6456	9	9	0	0	9
40	40-1-7787	40-2-11048	13	16	1	4	12
41	41-1-4225	41-2-6622	11	10	1	0	10
43	43-1-6004	43-2-6796	9	11	0	2	9
44	44-1-5996	44-2-6986	11	10	2	1	9
45	45-1-3855	45-2-6792	10	14	0	4	10
46	46-1-2052	46-2-4600	12	18	3	9	9
