# Supplementary material for: Intra-host evolution during SARS-CoV-2 prolonged infection
Source: Virus Evol. 2021 Sep 29;7(2):veab078. doi: 10.1093/ve/veab078 (PMC8500031; doi:10.1093/ve/veab078)
Supplement: veab078_Supp [file veab078_supp.zip › Table_S5.xlsx]

## Sheet: Sheet1
Lineage-defining mutation	Lineages	B.1 (n = 2)		B.1.1.28 (n = 2)		B.1.1.33 (n = 58)		B.1-derived lineage (MAF)		Global MAF
		Expected MAF	Observed MAF	Expected MAF	Observed MAF	Expected MAF	Observed MAF	Expected MAF	Observed MAF	Expected MAF	Observed MAF
C241U	B.1; B.1.1.28; B.1.1.33	1.00 (2/2 samples)	1.00 (2/2 samples)	1.00 (2/2 samples)	1.00 (2/2 samples)	1.00 (58/58 samples)	0.96 (56/58 samples)	1.00 (62/62)	0.97 (60/62)	0.94 (62/66)	0.91 (60/66)
C3037U	B.1; B.1.1.28; B.1.1.33	1.00 (2/2 samples)	1.00 (2/2 samples)	1.00 (2/2 samples)	1.00 (2/2 samples)	1.00 (58/58 samples)	0.98 (57/58 samples)	1.00 (62/62)	0.98 (61/62)	0.94 (62/66)	0.92 (61/66)
C14408U	B.1; B.1.1.28; B.1.1.33	1.00 (2/2 samples)	1.00 (2/2 samples)	1.00 (2/2 samples)	1.00 (2/2 samples)	1.00 (58/58 samples)	0.98 (57/58 samples)	1.00 (62/62)	0.98 (61/62)	0.94 (62/66)	0.92 (61/66)
A23403G	B.1; B.1.1.28; B.1.1.33	1.00 (2/2 samples)	1.00 (2/2 samples)	1.00 (2/2 samples)	1.00 (2/2 samples)	1.00 (58/58 samples)	1.00 (58/58 samples)	1.00 (62/62)	0.98 (61/62)	0.94 (62/66)	0.94 (62/66)
G25088U	B.1.1.28	.	.	1.00 (2/2 samples)	1.00 (2/2 samples)	.	.	0.03 (2/62)	0.03 (2/62)	0.03 (2/66)	0.03 (2/66)
U27299C	B.1.1.33	.	.	.	.	1.00 (58/58 samples)	0.98 (57/58 samples)	0.94 (58/62)	0.92 (57/62)	0.88 (58/66)	0.86 (57/66)
G28881A	B.1.1.28; B.1.1.33	.	.	1.00 (2/2 samples)	1.00 (2/2 samples)	1.00 (58/58 samples)	0.98 (57/58 samples)	0.97 (60/62)	0.98 (59/60)	0.91 (60/66)	0.89 (59/66)
G28882A	B.1.1.28; B.1.1.33	.	.	1.00 (2/2 samples)	1.00 (2/2 samples)	1.00 (58/58 samples)	0.98 (57/58 samples)	0.97 (60/62)	0.98 (59/60)	0.91 (60/66)	0.89 (59/66)
G28883C	B.1.1.28; B.1.1.33	.	.	1.00 (2/2 samples)	1.00 (2/2 samples)	1.00 (58/58 samples)	0.98 (57/58 samples)	0.97 (60/62)	0.98 (59/60)	0.91 (60/66)	0.89 (59/66)
U29148C	B.1.1.33	.	.	.		1.00 (58/58 samples)	0.97 (56/58 samples)	0.94 (58/62)	0.90 (56/62)	0.88 (58/66)	0.85 (56/66)
