# Supplementary material for: Intra-host evolution during SARS-CoV-2 prolonged infection
Source: Virus Evol. 2021 Sep 29;7(2):veab078. doi: 10.1093/ve/veab078 (PMC8500031; doi:10.1093/ve/veab078)
Supplement: veab078_Supp [file veab078_supp.zip › Table_S1.xlsx]

## Sheet: Table_S1_VF
Patient	Timing point	Sample ID	Sample name	Virus name	Accession ID	BioSamples (BioProject: PRJNA675840)	SRR accession (BioProject: PRJNA675840)	Symptoms onset	Collection date	Last positive sample	Sampling interval since the symptoms onset	Infection time (days)	Sequencing time interval (days)	Gender	Age (years)	N1	RP	2^-deltaCT	Ct value	Lineage	Number of raw reads	Number of raw bases	Number of filtered reads	Number of filtered bases	Mean depth of coverage	Total of bases coveraged in the genome	% of bases coverage
5	1	100338	5-1-100338	hCoV-19/Brazil/MG-00301/2020	EPI_ISL_623104	SAMN16725263	SRR13018912	2020-03-16	2020-03-18	2020-04-13	2	28	26	M	39	27.63	28.97	2.53	28.97	B.1.1.33	640902	161025661	569432	136453118	4653	29357	98.17
5	2	102771	5-2-102771	hCoV-19/Brazil/MG-00302/2020	EPI_ISL_623105	SAMN16725264	SRR13018911	2020-03-16	2020-04-13	2020-04-13	28					33.27	23.59	0	33.27	B.1.1.33	575274	144584589	481390	115531349	3922	28638	95.77
6	1	4698	6-1-4698	hCoV-19/Brazil/RJ-00303/2020	EPI_ISL_623106	SAMN16725265	SRR13018900	2020-04-09	2020-04-24	2020-05-29	15	50	28	F	47	29.82	26.99	0.14	29.4	B.1.1.33	472590	118811913	425400	102012165	3479	29446	98.47
6	2	10409	6-2-10409	hCoV-19/Brazil/RJ-00304/2020	EPI_ISL_623107	SAMN16725266	SRR13018889	2020-04-09	2020-05-22	2020-05-29	43					32.27	32.98	1.64	32.27	B.1.1.33	369786	92974076	328898	78897453	2684	29050	97.15
8	1	3144	8-1-3144	hCoV-19/Brazil/RJ-00305/2020	EPI_ISL_623108	SAMN16725267	SRR13018878	2020-03-25	2020-04-16	2020-05-06	22	42	11	F	30	22.23	26.97	26.72	20.24	B.1.1.33	478578	120281207	415416	99442704	3224	29850	99.82
8	2	5410	8-2-5410	hCoV-19/Brazil/RJ-00306/2020	EPI_ISL_623109	SAMN16725268	SRR13018867	2020-03-25	2020-04-27	2020-05-06	33					33.37	23.59	0	33.37	B.1.1.33	386802	96811382	252034	60481783	2056	25867	86.5
9	1	4647	9-1-4647	hCoV-19/Brazil/RJ-00307/2020	EPI_ISL_623110	SAMN16725269	SRR13018856	2020-04-18	2020-04-24	2020-05-29	6	41	27	M	36	21.2	25.35	17.75	21.2	B.1.1.33	857586	215555826	781026	186988684	6402	29862	99.86
9	2	10174	9-2-10174	hCoV-19/Brazil/RJ-00308/2020	EPI_ISL_623111	SAMN16725270	SRR13018849	2020-04-18	2020-05-21	2020-05-29	33					32.79	24.87	0	32.79	B.1.1.33	399876	100317345	331750	79632943	2577	27665	92.52
11	1	3869	11-1-3869	hCoV-19/Brazil/RJ-00309/2020	EPI_ISL_623112	SAMN16725271	SRR13018848	2020-04-11	2020-04-20	2020-05-13	9	32	23	M	22	20.81	26.39	47.84	19.2	B.1.1.33	508786	127887079	461206	110424120	3589	29866	99.88
11	2	8905	11-2-8905	hCoV-19/Brazil/RJ-00310/2020	EPI_ISL_623113	SAMN16725272	SRR13018847	2020-04-11	2020-05-13	2020-05-13	32					34.63	32.86	0.29	34.63	B.1.1.33	508724	127852149	471456	113174938	3862	28592	95.62
12	1	4562	12-1-4562	hCoV-19/Brazil/RJ-00311/2020	EPI_ISL_623114	SAMN16725273	SRR13018910	2020-04-18	2020-04-24	2020-06-02	6	45	39	F	39	23.83	26.29	5.5	24.5	B.1.1.33	504944	126929671	454566	108862663	3538	29862	99.86
12	2	9781	12-2-9781	hCoV-19/Brazil/RJ-00312/2020	EPI_ISL_623115	SAMN16725274	SRR13018909	2020-04-18	2020-06-02	2020-06-02	45					34.24	27.08	0.01	34.24	B.1.1.33	297620	74679214	260666	62593694	2132	24564	82.15
13	1	1891	13-1-1891	hCoV-19/Brazil/RJ-00313/2020	EPI_ISL_623116	SAMN16725275	SRR13018908	2020-03-29	2020-04-07	2020-04-27	9	29	20	F	53	18.23	27.56	643.59	18.23	B.1.1.33	928952	233413247	854082	204328614	7010	29889	99.95
13	2	5395	13-2-5395	hCoV-19/Brazil/RJ-00314/2020	EPI_ISL_623117	SAMN16725276	SRR13018907	2020-03-29	2020-04-27	2020-04-27	29					30.7	29.4	0.41	30.7	B.1.1.33	617332	155192748	564084	135379114	4620	29385	98.27
14	1	4776	14-1-4776	hCoV-19/Brazil/RJ-00315/2020	EPI_ISL_623118	SAMN16725277	SRR13018906	2020-04-18	2020-04-24	2020-06-09	6	52	10	F	57	16.22	25.24	519.15	17.9	B.1.1.33	793078	199347152	736022	176132404	6043	29882	99.93
14	2	6767	14-2-6767	hCoV-19/Brazil/RJ-00316/2020	EPI_ISL_623119	SAMN16725278	SRR13018905	2020-04-18	2020-05-04	2020-06-09	16					20.36	26.5	70.52	20.36	B.1.1.33	561320	141078527	520382	124580323	4055	29870	99.89
15	1	4390	15-1-4390	hCoV-19/Brazil/RJ-00317/2020	EPI_ISL_623120	SAMN16725279	SRR13018904	2020-04-14	2020-04-22	2020-05-19	8	35	20	F	47	20.76	27.55	110.66	20.75	B.1.1.33	492654	123815231	454448	108784928	3541	29864	99.87
15	2	8622	15-2-8622	hCoV-19/Brazil/RJ-00318/2020	EPI_ISL_623121	SAMN16725280	SRR13018903	2020-04-14	2020-05-12	2020-05-19	28					33.6	29.2	0.05	33.6	B.1.1.33	582700	146403627	542666	130206202	4451	29005	97
16	1	4269	16-1-4269	hCoV-19/Brazil/RJ-00319/2020	EPI_ISL_623122	SAMN16725281	SRR13018902	2020-04-14	2020-04-22	2020-05-12	8	28	20	F	38	31.09	29.44	0.32	28.87	B.1	588398	147939783	540718	129760853	4434	29488	98.61
16	2	8637	16-2-8637	hCoV-19/Brazil/RJ-00320/2020	EPI_ISL_623123	SAMN16725282	SRR13018901	2020-04-14	2020-05-12	2020-05-12	28					32.93	24.46	0	32.93	B.1	595430	148790654	485002	116406187	3966	27400	91.63
19	1	4422	19-1-4422	hCoV-19/Brazil/RJ-00321/2020	EPI_ISL_623124	SAMN16725283	SRR13018899	2020-04-12	2020-04-22	2020-05-12	10	30	12	F	32	19.97	25.92	61.82	19.97	B.1.1.33	879914	221236558	764848	183095292	6248	29881	99.93
19	2	6768	19-2-6768	hCoV-19/Brazil/RJ-00322/2020	EPI_ISL_623125	SAMN16725284	SRR13018898	2020-04-12	2020-05-04	2020-05-12	22					33.13	28.4	0.04	33.13	B.1.1.33	572382	143934558	513926	123373081	4201	28419	95.04
21	1	1366	21-1-1366	hCoV-19/Brazil/RJ-00323/2020	EPI_ISL_623126	SAMN16725285	SRR13018897	2020-03-28	2020-04-01	2020-04-24	4	27	21	F		20	26.11	69.07	20	B.1.1.33	613510	154249925	556052	133133678	4560	29901	99.99
21	2	4723	21-2-4723	hCoV-19/Brazil/RJ-00324/2020	EPI_ISL_623127	SAMN16725286	SRR13018896	2020-03-28	2020-04-22	2020-04-24	25					31.49	22.49	0	30.3	B.1.1.33	546638	135900477	404286	97032461	3298	29236	97.77
22	1	2023	22-1-2023	hCoV-19/Brazil/RJ-00325/2020	EPI_ISL_623128	SAMN16725287	SRR13018895	2020-04-05	2020-04-08	2020-04-29	3	24	21	F	55	29.64	26.66	0.13	29.24	B.1.1.33	489826	123143522	450106	107987095	3687	29428	98.41
22	2	6138	22-2-6138	hCoV-19/Brazil/RJ-00326/2020	EPI_ISL_623129	SAMN16725288	SRR13018894	2020-04-05	2020-04-29	2020-04-29	24					24.5	23.67	0.56	24.5	B.1.1.33	491638	123579369	450296	107974780	3685	29601	98.99
23	1	4207	23-1-4207	hCoV-19/Brazil/RJ-00327/2020	EPI_ISL_623130	SAMN16725289	SRR13018893	2020-04-20	2020-04-22	2020-06-23	2	64	22	M	48	18.51	28.06	749.61	17.98	B.1.1.28	694600	174638576	627348	150194803	5137	29901	99.99
23	2	9143	23-2-9143	hCoV-19/Brazil/RJ-00328/2020	EPI_ISL_623131	SAMN16725290	SRR13018892	2020-04-20	2020-05-14	2020-06-23	24					31.94	30.42	0.35	31.94	B.1.1.28	415468	104500276	385052	92434452	3156	29227	97.74
25	1	2201	25-1-2201	hCoV-19/Brazil/RJ-00329/2020	EPI_ISL_623132	SAMN16725291	SRR13018891	2020-04-07	2020-04-09	2020-05-07	2	30	21	F	30	17.16	27.63	1418.35	17.16	B.1.1.33	456520	114765786	416392	99690837	3414	29866	99.88
25	2	6320	25-2-6320	hCoV-19/Brazil/RJ-00330/2020	EPI_ISL_623133	SAMN16725292	SRR13018890	2020-04-07	2020-04-30	2020-05-07	23					34.86	25.19	0	34.86	B.1.1.33	648806	163159864	566972	136100692	4630	28764	96.19
26	1	5756	26-1-5756	hCoV-19/Brazil/RJ-00331/2020	EPI_ISL_623134	SAMN16725293	SRR13018888	2020-04-25	2020-04-28	2020-05-18	3	23	20	M	41	23.99	27.83	14.32	23.99	B.1.1.33	734876	184761547	677196	162206879	5283	29805	99.67
26	2	9550	26-2-9550	hCoV-19/Brazil/RJ-00332/2020	EPI_ISL_623135	SAMN16725294	SRR13018887	2020-04-25	2020-05-18	2020-05-18	23					30.27	29.74	0.69	30.27	B.1.1.33	418886	105279477	376570	90385589	2933	26958	90.15
27	1	5654	27-1-5654	hCoV-19/Brazil/RJ-00333/2020	EPI_ISL_623136	SAMN16725295	SRR13018886	2020-04-25	2020-04-28	2020-05-18	3	23	20	F	45	17.32	25.97	401.71	17.32	B.2.2	456104	114674667	410704	98318759	3363	29903	100
27	2	9547	27-2-9547	hCoV-19/Brazil/RJ-00334/2020	EPI_ISL_623137	SAMN16725296	SRR13018885	2020-04-25	2020-05-18	2020-05-18	23					32.17	30.51	0.32	32.17	B.2.2	547120	137509923	505152	121182771	4135	28966	96.87
29	1	1142	29-1-1142	hCoV-19/Brazil/RJ-00335/2020	EPI_ISL_623138	SAMN16725297	SRR13018884	2020-03-29	2020-03-30	2020-04-20	1	22	21	F	55	22.9	30.51	195.36	21.47	B.2.2	517678	130101548	467432	111900822	3641	29845	99.81
29	2	3661	29-2-3661	hCoV-19/Brazil/RJ-00336/2020	EPI_ISL_623139	SAMN16725298	SRR13018883	2020-03-29	2020-04-20	2020-04-20	22					32.86	26.54	0.01	32.2	B.2.2	365420	91839388	313224	75168194	2439	29254	97.83
31	1	3517	31-1-3517	hCoV-19/Brazil/RJ-00337/2020	EPI_ISL_623140	SAMN16725299	SRR13018882	2020-04-13	2020-04-17	2020-05-04	4	21	17	M	41	17.82	27.93	1105.13	17	B.1.1.33	370340	93093471	331498	79349075	2578	29866	99.88
31	2	6585	31-2-6585	hCoV-19/Brazil/RJ-00338/2020	EPI_ISL_623141	SAMN16725300	SRR13018881	2020-04-13	2020-05-04	2020-05-04	21					32.04	27.87	0.06	32.04	B.1.1.33	717928	180473500	659782	158290028	5402	29258	97.84
32	1	4166	32-1-4166	hCoV-19/Brazil/RJ-00339/2020	EPI_ISL_623142	SAMN16725301	SRR13018880	2020-04-20	2020-04-22	2020-05-11	2	21	19	F	33	16.72	26.35	792.35	16.71	B.1.1.33	10220164	2568465834	599076	143321387	74261	29903	100
32	2	8222	32-2-8222	hCoV-19/Brazil/RJ-00340/2020	EPI_ISL_623143	SAMN16725302	SRR13018879	2020-04-20	2020-05-11	2020-05-11	21					23.5	27.2	13	23.5	B.1.1.33	403530	101458511	366184	87738174	2853	29790	99.62
33	1	6563	33-1-6563	hCoV-19/Brazil/RJ-00341/2020	EPI_ISL_623144	SAMN16725303	SRR13018877	2020-04-27	2020-05-04	2020-06-01	7	35	14	M	40	24.31	28.82	22.78	24.31	B.1.1.33	524412	131835259	472148	113092489	3678	29802	99.66
33	2	9511	33-2-9511	hCoV-19/Brazil/RJ-00342/2020	EPI_ISL_623145	SAMN16725304	SRR13018876	2020-04-27	2020-05-18	2020-06-01	21					31.06	29.66	0.38	31.06	B.1.1.33	620602	156003763	543524	130412289	4224	29584	98.93
34	1	6042	34-1-6042	hCoV-19/Brazil/RJ-00343/2020	EPI_ISL_623146	SAMN16725305	SRR13018875	2020-04-27	2020-04-29	2020-05-18	2	21	19	F	28	21.58	27.27	51.63	21.58	B.1.1.33	795632	200067189	719942	172411049	5607	29863	99.87
34	2	9539	34-2-9539	hCoV-19/Brazil/RJ-00344/2020	EPI_ISL_623147	SAMN16725306	SRR13018874	2020-04-27	2020-05-18	2020-05-18	21					28	25.47	0.17	28	B.1.1.33	402874	101271509	362324	86865764	2962	29630	99.09
35	1	5201	35-1-5201	hCoV-19/Brazil/RJ-00345/2020	EPI_ISL_623148	SAMN16725307	SRR13018873	2020-04-18	2020-04-27	2020-05-19	9	31	11	M	40	26.33	27.97	3.12	26.33	B.1.1.33	532266	133816391	477526	114429279	3716	29805	99.67
35	2	7982	35-2-7982	hCoV-19/Brazil/RJ-00346/2020	EPI_ISL_623149	SAMN16725308	SRR13018872	2020-04-18	2020-05-08	2020-05-19	20					32.5	31.02	0.36	32.5	B.1.1.33	541122	136071646	497854	119432434	4077	29565	98.87
36	1	5020	36-1-5020	hCoV-19/Brazil/RJ-00347/2020	EPI_ISL_623150	SAMN16725309	SRR13018871	2020-04-15	2020-04-24	2020-05-13	9	28	11	F	25	28.7	21.19	0.01	28.7	B.1.1.33	608482	152834461	536158	128590687	4383	29227	97.74
36	2	7058	36-2-7058	hCoV-19/Brazil/RJ-00348/2020	EPI_ISL_623151	SAMN16725310	SRR13018870	2020-04-15	2020-05-05	2020-05-13	20					33.78	24.57	0	33.78	B.1.1.33	426858	106711816	298958	71787183	2438	27671	92.54
37	1	3074	37-1-3074	hCoV-19/Brazil/RJ-00349/2020	EPI_ISL_623152	SAMN16725311	SRR13018869	2020-04-07	2020-04-16	2020-05-05	9	28	11	F	29	30.29	17.88	0	27.92	B.1.1.33	574458	144443076	502274	120435842	3905	29732	99.43
37	2	5076	37-2-5076	hCoV-19/Brazil/RJ-00350/2020	EPI_ISL_623153	SAMN16725312	SRR13018868	2020-04-07	2020-04-27	2020-05-05	20					32.09	22.68	0	32.09	B.1.1.33	458410	115101329	369122	88666312	2999	28595	95.63
38	1	5514	38-1-5514	hCoV-19/Brazil/RJ-00351/2020	EPI_ISL_623154	SAMN16725313	SRR13018866	2020-04-21	2020-04-27	2020-05-18	6	27	14	F	25	24.6	22.27	0.2	24.6	B.1.1.33	481772	121096589	428820	102739326	3507	29778	99.58
38	2	8209	38-2-8209	hCoV-19/Brazil/RJ-00352/2020	EPI_ISL_623155	SAMN16725314	SRR13018865	2020-04-21	2020-05-11	2020-05-18	20					33.8	25.1	0	33.8	B.1.1.33	380798	95686605	312400	75010187	2544	28263	94.52
39	1	2318	39-1-2318	hCoV-19/Brazil/RJ-00353/2020	EPI_ISL_623156	SAMN16725315	SRR13018864	2020-04-10	2020-04-13	2020-05-08	3	28	17	M	24	23.5	26.92	10.7	23.5	B.1.1.33	457572	114972198	396320	94998835	3234	28811	96.35
39	2	6456	39-2-6456	hCoV-19/Brazil/RJ-00354/2020	EPI_ISL_623157	SAMN16725316	SRR13018863	2020-04-10	2020-04-30	2020-05-08	20					27.22	21.11	0.01	27.22	B.1.1.33	723996	182015498	649182	155662913	5310	29611	99.02
40	1	7787	40-1-7787	hCoV-19/Brazil/RJ-00355/2020	EPI_ISL_623158	SAMN16725317	SRR13018862	2020-04-30	2020-05-07	2020-06-17	7	48	20	F	31	24.3	28.35	16.56	24.3	B.1.1.33	819796	206069772	708488	169544748	5492	29868	99.88
40	2	11048	40-2-11048	hCoV-19/Brazil/RJ-00356/2020	EPI_ISL_623159	SAMN16725318	SRR13018861	2020-04-30	2020-05-27	2020-06-17	27					26.21	27.27	2.08	26.88	B.1.1.33	545276	137099418	479230	114913107	3910	29372	98.22
41	1	4225	41-1-4225	hCoV-19/Brazil/RJ-00357/2020	EPI_ISL_623160	SAMN16725319	SRR13018860	2020-04-14	2020-04-22	2020-05-04	8	20	12	F	38	28.13	26.73	0.38	26.15	B.1.1.33	737414	185378088	661828	158683642	5414	29770	99.56
41	2	6622	41-2-6622	hCoV-19/Brazil/RJ-00358/2020	EPI_ISL_623161	SAMN16725320	SRR13018859	2020-04-14	2020-05-04	2020-05-04	20					26.66	26.4	0.84	26.66	B.1.1.33	910014	228810030	812306	194803763	6640	29605	99
43	1	6004	43-1-6004	hCoV-19/Brazil/RJ-00359/2020	EPI_ISL_623162	SAMN16725321	SRR13018858	2020-04-15	2020-04-29	2020-05-11	14	26	5	F	34	23.36	23.63	1.21	23.36	B.1.1.33	437470	110011013	390854	93661220	3041	29823	99.73
43	2	6796	43-2-6796	hCoV-19/Brazil/RJ-00360/2020	EPI_ISL_623163	SAMN16725322	SRR13018857	2020-04-15	2020-05-04	2020-05-11	19					30.02	26.9	0.12	30.02	B.1.1.33	513432	129084008	468286	112352669	3833	29398	98.31
44	1	5996	44-1-5996	hCoV-19/Brazil/RJ-00361/2020	EPI_ISL_623164	SAMN16725323	SRR13018855	2020-04-16	2020-04-29	2020-05-12	13	26	6	M	48	23.5	22.86	0.64	23.5	B.1.1.33	474432	119277611	418782	100317582	3257	29821	99.73
44	2	6986	44-2-6986	hCoV-19/Brazil/RJ-00362/2020	EPI_ISL_623165	SAMN16725324	SRR13018854	2020-04-16	2020-05-05	2020-05-12	19					21.82	27.6	54.95	21.82	B.1.1.33	362338	91088417	324510	77713003	2524	29857	99.85
45	1	3855	45-1-3855	hCoV-19/Brazil/RJ-00363/2020	EPI_ISL_623166	SAMN16725325	SRR13018853	2020-04-16	2020-04-20	2020-05-11	4	25	14	M	30	17.7	27.37	814.63	17.7	B.1.1.33	485958	122154132	439018	105095141	3598	29869	99.89
45	2	6792	45-2-6792	hCoV-19/Brazil/RJ-00364/2020	EPI_ISL_623167	SAMN16725326	SRR13018852	2020-04-16	2020-05-04	2020-05-11	18					27.68	31	9.99	27.68	B.1.1.33	365860	91948251	328626	78788074	2685	29277	97.91
46	1	2052	46-1-2052	hCoV-19/Brazil/RJ-00365/2020	EPI_ISL_623168	SAMN16725327	SRR13018851	2020-04-06	2020-04-08	2020-04-24	2	18	16	M	47	18.08	26.75	407.31	18.08	B.1.1.33	468736	117816956	427138	102237576	3327	29865	99.87
46	2	4600	46-2-4600	hCoV-19/Brazil/RJ-00366/2020	EPI_ISL_623169	SAMN16725328	SRR13018850	2020-04-06	2020-04-24	2020-04-24	18					29	24.22	0.04	29	B.1.1.33	350264	88092393	319160	76577126	2611	28841	96.45
